# Supplementary material for: The Ghost of Predator Past: Interaction of Past Predator Exposure and Resource Availability on Toxin Retention and Cell Growth in a Dinoflagellate
Source: Toxins (Basel). 2025 Jun 7;17(6):290. doi: 10.3390/toxins17060290 (PMC12197344; doi:10.3390/toxins17060290)
Supplement: Supplementary file 1 [file toxins-17-00290-s001.zip]

Archive with 1 entries (1 files):
- toxins-3607482-supplementary.pdf
